# Supplementary material for: Cool–Warm Temperature Stratification and Simulated Bird Digestion Optimize Removal of Dormancy in Rosa rugosa Seeds
Source: Front Plant Sci. 2022 Jan 17;12:808206. doi: 10.3389/fpls.2021.808206 (PMC8801612; doi:10.3389/fpls.2021.808206)
Supplement: Supplementary Table 1 — Physiological indices of Rosa rugosa seeds under alternate-temperature stratification. [file Table_1.XLSX]

## Sheet: Sheet1
Stratification temperature (ST)-days	Soluble sugar	Souble starch	Souble protein	Malondialdehyde (FW·nmol·g-1)	Superoxide dismutase	Peroxidase
	(%)	(mg·g-1)	(mg·g-1)		(U·Fw·g-1·min-1)	(U·g-1·min-1)
ST1-0	78.45±3.287a	1.243±0.059a	7.565±0.022h	1.184±0.035e	8.144±4.038e	51.852±3.208a
ST1-30	19.505±0.93g	0.177±0.017g	8.684±0.006f	1.452±0.089b	20.259±1.696d	29.63±3.208b
ST1-60	24.758±1.965f	0.272±0.036f	8.946±0.026c	1.401±0.078bc	42.641±0.959a	11.111±1.852cde
ST1-90	23.409±1.132f	0.247±0.02f	8.661±0.012fg	1.287±0.042cde	28.731±1.289c	13.333±4.41cd
ST2-0	78.45±3.287a	1.243±0.059a	7.565±0.022h	1.184±0.035e	8.144±4.038e	51.852±3.208a
ST2-30	19.985±1.336g	0.186±0.024g	8.63±0.024g	1.471±0.028b	19.514±1.08d	29.481±0.559b
ST2-60	28.194±0.636e	0.334±0.011e	8.925±0.054c	1.401±0.069bc	44.308±2.441a	11.667±2.222cde
ST2-90	61.519±0.544c	0.936±0.01c	8.87±0.009d	1.346±0.074bcd	12.652±0.643e	50±2.778a
ST3-0	78.45±3.287a	1.243±0.059a	7.565±0.022h	1.184±0.035e	8.144±4.038e	51.852±3.208a
ST3-30	19.505±0.93g	0.177±0.017g	8.759±0.022e	1.475±0.068b	19.029±2.724d	31.519±4.092b
ST3-60	67.901±1.206b	1.052±0.022b	8.854±0.034d	1.243±0.044de	36.469±6.885b	6.481±1.604e
ST3-90	29.512±2.123e	0.358±0.038e	9.03±0.039b	1.642±0.095a	21.307±0.548d	16.667±2.778c
ST4-0	78.45±3.287a	1.243±0.059a	7.565±0.022h	1.184±0.035e	8.144±4.038e	51.852±3.208a
ST4-30	24.437±1.27f	0.266±0.023f	8.684±0.006f	1.453±0.042b	20.589±2.144d	28.815±3.336b
ST4-60	36.885±2.3d	0.491±0.042d	9.074±0.029ab	1.428±0.069b	40.626±1.38ab	8.951±4.376de
ST4-90	10.758±0.79h	0.019±0.014h	9.09±0.032a	1.343±0.15bcd	29.971±0.882c	11.111±4.811cde
